# Supplementary material for: Seroprevalence Assessment of Anti-Varicella Antibodies among Adults in the Province of Florence (Italy)
Source: Vaccines (Basel). 2024 Sep 16;12(9):1056. doi: 10.3390/vaccines12091056 (PMC11435818; doi:10.3390/vaccines12091056)
Supplement: Supplementary file 1 [file vaccines-12-01056-s001.zip]

Archive with 1 entries (1 files):
- vaccines-3146319-supplementary.pdf
